# Supplementary material for: Cardiac Progenitor Cells and Adipocyte Stem Cells from Same Patients Exhibit In Vitro Functional Differences
Source: Int J Mol Sci. 2022 May 17;23(10):5588. doi: 10.3390/ijms23105588 (PMC9141982; doi:10.3390/ijms23105588)
Supplement: Supplementary file 1 [file ijms-23-05588-s001.zip]

Archive with 1 entries (1 files):
- ijms-1698126-supplementary.pdf
